# Supplementary material for: Antioxidant Efficacy of Green-Synthesized Silver Nanoparticles Promotes Wound Healing in Mice
Source: Pharmaceutics. 2023 May 17;15(5):1517. doi: 10.3390/pharmaceutics15051517 (PMC10222969; doi:10.3390/pharmaceutics15051517)
Supplement: Supplementary file 1 [file pharmaceutics-15-01517-s001.zip]

Archive with 1 entries (1 files):
- pharmaceutics-2329947-supplementary.pdf
